# Supplementary material for: Application of visual placement of a nasojejunal indwelling feeding tube in intensive care unit patients receiving mechanical ventilation
Source: Front Med (Lausanne). 2022 Nov 22;9:1022815. doi: 10.3389/fmed.2022.1022815 (PMC9722953; doi:10.3389/fmed.2022.1022815)
Supplement: Supplementary file 1 [file Data_Sheet_1.ZIP]

Archive with 17 entries (16 files):
- supporting materials/
- supporting materials/τ¢▓Σ╕ïΦéáτ«íτ╜«σàÑμ£».xls
- __MACOSX/supporting materials/._τ¢▓Σ╕ïΦéáτ«íτ╜«σàÑμ£».xls
- supporting materials/.DS_Store
- __MACOSX/supporting materials/._.DS_Store
- supporting materials/real-time image.mp4
- __MACOSX/supporting materials/._real-time image.mp4
- supporting materials/σåàΘò£Σ╕ïΦéáτ«íτ╜«σàÑ.xls
- __MACOSX/supporting materials/._σåàΘò£Σ╕ïΦéáτ«íτ╜«σàÑ.xls
- supporting materials/real-time image 2.mp4
- __MACOSX/supporting materials/._real-time image 2.mp4
- supporting materials/real-time image 3.mp4
- __MACOSX/supporting materials/._real-time image 3.mp4
- supporting materials/Visual technique.mp4
- __MACOSX/supporting materials/._Visual technique.mp4
- supporting materials/Direction control.mp4
- __MACOSX/supporting materials/._Direction control.mp4
