# Supplementary material for: Application of visual placement of a nasojejunal indwelling feeding tube in intensive care unit patients receiving mechanical ventilation
Source: Front Med (Lausanne). 2022 Nov 22;9:1022815. doi: 10.3389/fmed.2022.1022815 (PMC9722953; doi:10.3389/fmed.2022.1022815)
Supplement: Supplementary file 1 [file Data_Sheet_1.ZIP › supporting materials/τ¢▓Σ╕ïΦéáτ«íτ╜«σàÑμ£».xls]

## Sheet: Sheet1
	NAME	SEX	AGE	DIAGNOSIS_DESC	OPERATION_DESC	OPERATION_ALIAS	费用	操作费	检查费	是否首次置管成功	操作前呼吸次数(次/分)	操作后呼吸次数(次/分)	操作前心率次数(次/分)	操作后心率次数(次/分)	置管时间	并发症	GCS	APACHE	AB (g/dL)	PAB (mg/dL)	BMI
	金惠光	女	65	脑内出血，脑室内	鼻空肠营养管置入术	鼻空肠营养管置入术	863.67	105	63	是	20-25	20-22	60-72	57-63	20	无	4.72	16.44	3.09	14.86	23.77
	王余雄	男	59	颅内占位性病变	鼻空肠营养管置入术	鼻空肠营养管置入术+肠内高营养	863.67	105	126	是	17-23	20-22	58-76	60-64	23	无	6.76	17.83	1.55	6.48	19.67
	江永跃	男	63	丘脑出血	鼻空肠营养管置入术	鼻空肠营养管置入术+肠内高营养	863.67	105	126	是	18-24	17-21	60-82	72-80	21	无	5.44	19.61	2.37	23.19	19.92
	刘斌	男	38	脑干挫伤	鼻空肠营养管置入术	鼻空肠营养管置入术+胃肠内高营养	863.67	105	63	是	13-20	15-20	78-91	80-90	22	无	5.34	19.23	2.27	9.84	23.67
	张子恭	男	66	慢性胃炎(伴糜烂)	鼻空肠营养管置入术	鼻腔空肠营养管置入术	863.67	105	126	否	18-20	20-22	70-84	77-89	31	无	7.08	17.62	3.01	21.87	15.36
	陈世兴	男	52	闭合性颅脑损伤特重型	鼻空肠营养管置入术	鼻空肠营养管置入术+肠内高营养	863.67	105	63	是	14-19	13-20	76-88	74-86	38	无	6.46	19.69	2.97	9.13	22.28
	廖根竹	女	77	急性ST段抬高型心肌梗死(下壁、后壁)	鼻空肠营养管置入术	鼻空肠营养管置入术	863.67	105	63	是	18-22	20-22	70-90	72-91	52	无	5.43	19.67	1.67	17.9	18.28
	杨百中	男	66	急性肺血栓栓塞症	鼻空肠营养管置入术	鼻空肠营养管置入术+肠内高营养	863.67	105	63	是	9-15	10-16	76-89	73-84	43	无	6.25	18.4	3.53	20.02	15.71
	赵苏忠	男	55	脑挫伤	鼻空肠营养管置入术	鼻空肠营养管置入术+肠内高营养	863.67	105	63	是	14-19	17-20	77-84	72-85	28	无	4.76	21.43	0.87	24.44	17.69
	周志贞	男	72	小脑出血	鼻空肠营养管置入术	鼻空肠营养管置入术	863.67	105	126	否	18-20	19-22	73-89	75-86	24	无	4.87	21.02	1.31	16.52	16.43
	王红平	男	40	创伤性蛛网膜下腔出血(右侧额顶颞部硬膜下血肿清除术后，左侧额颞部硬膜外血肿清除术后)	鼻空肠营养管置入术	鼻空肠营养管置入术+肠内高营养	863.67	105	63	是	18-24	17-23	60-75	66-76	37	无	5.07	22.19	1.07	17	12.17
	徐时友	男	76	肠梗阻	鼻空肠营养管置入术	鼻空肠营养管置入术+肠内高营养	863.67	105	126	否	14-19	15-19	62-78	60-76	33	无	5.19	18.38	3.76	24.02	18.48
	田家凡	男	65	食管恶性肿瘤(T3N1M0)	鼻空肠营养管置入术	鼻空肠营养管置入术	863.67	105	126	否	9-15	12-17	69-71	70-82	47	有 鼻腔出血	5.21	15.47	0.95	17.3	16.64
	叶群林	男	75	脑内出血	鼻空肠营养管置入术	鼻空肠营养管置入术+肠内高营养	863.67	105	63	是	18-20	18-22	68-92	72-95	39	无	6.45	19.82	1.51	17.72	17.59
	王定如	男	83	脓毒血症	鼻空肠营养管置入术	鼻空肠营养管置入术+肠内高营养	863.67	105	126	否	16-22	15-22	87-93	82-88	41	无	5.24	20.01	4.09	6.46	18.37
	王惠强	男	90	慢性支气管炎	鼻空肠营养管置入术	鼻空肠营养管置入术	863.67	105	126	否	16-18	16-19	75-86	78-83	15	无	5.8	18.76	3.13	21.18	22.99
	郑子林	男	80	脑梗死	鼻空肠营养管置入术	鼻空肠营养管置入术+肠内高营养	863.67	105	63	是	18-21	17-22	61-73	65-77	29	无	4.99	21.95	2.59	9.2	18.15
	江建华	男	60	脑内出血	鼻空肠营养管置入术	鼻空肠营养管置入术+肠内高营养	863.67	105	63	是	12-16	14-20	57-70	58-74	41	无	4.88	15.47	1.05	14.73	22.57
	陈奕土	男	58	急性创伤性硬脑膜下血肿	鼻空肠营养管置入术	鼻空肠营养管置入术+胃肠内高营养	863.67	105	63	是	16-20	14-18	55-72	52-71	39	无	6.01	16.26	2.86	18.51	20.22
	叶云仙	女	67	胆总管结石	鼻空肠营养管置入术	鼻空肠营养管置入术	863.67	105	126	否	12-16	13-16	79-97	80-95	35	无	5.75	16.51	3.69	13.59	22.32
	李绍美	女	47	出血性脑梗死	鼻空肠营养管置入术	鼻空肠营养管置入术+肠内高营养	863.67	105	63	是	16-19	17-20	82-99	85-92	43	无	5.92	19.07	1.49	6.62	18.59
	刘仁花	女	51	急性胰腺炎	鼻空肠营养管置入术	鼻空肠营养管置入术	863.67	105	63	是	15-19	17-21	83-90	82-88	33	无	6.62	19.94	3.47	18.22	17.39
	杨永平	男	51	创伤性休克	鼻空肠营养管置入术	鼻空肠营养管置入术+肠内高营养	863.67	105	126	否	14-18	15-18	77-85	78-90	40	无	5.09	18.63	3.6	15.54	21.6
	雷月生	男	70	创伤性颅内血肿(多发脑挫裂伤伴脑内血肿)	鼻空肠营养管置入术	鼻空肠营养管置入术+肠内高营养	863.67	105	63	是	10-15	11-14	80-101	82-97	25	无	4.74	17.01	2.54	13.18	13.65
	涂玉宝	男	65	创伤性脑疝	鼻空肠营养管置入术	鼻空肠营养管置入术+肠内高营养	863.67	105	63	是	13-17	14-19	79-84	77-89	37	无	5.47	21.64	3.74	10.08	23.59
	周淑闺	女	89	颅内动脉瘤破裂伴蛛网膜下腔出血	鼻空肠营养管置入术	鼻空肠营养管置入术+肠内高营养	863.67	105	63	是	12-16	12-15	72-89	75-83	32	无	5.52	18.81	3.88	6.31	13.53
	刘振华	男	79	创伤性蛛网膜下出血	鼻空肠营养管置入术	鼻空肠营养管置入术+肠内高营养	863.67	105	63	是	15-17	14-17	70-95	74-80	42	无	6.43	21.54	2.84	9.32	14.94
	刘俊霞	女	47	丘脑出血	鼻空肠营养管置入术	鼻空肠营养管置入术+肠内高营养	863.67	105	63	是	18-20	17-20	73-86	75-87	34	无	6.68	22.26	2.19	13.32	15.03
	谢菊美	女	70	呼吸心跳骤停	鼻空肠营养管置入术	鼻空肠营养管置入术	863.67	105	63	是	16-19	16-18	74-88	76-84	38	无	5.96	17.84	2.75	16.02	18.56
	罗青青	女	17	代谢性肌病	鼻空肠营养管置入术	鼻空肠营养管置入术+肠内高营养	863.67	105	126	否	17-20	16-21	69-91	70-89	30	无	6.58	19.28	2.78	7.29	13.33
	林健	男	44	脑干出血	鼻空肠营养管置入术	鼻空肠营养管置入术+肠内高营养	863.67	105	189	否	18-21	17-20	67-84	69-87	23	无	5.58	16.2	3.69	6.7	23.77
	叶凡满	男	69	横结肠恶性肿瘤(pT3N1cM0)	鼻空肠营养管置入术	鼻空肠营养管置入术+肠内高营养	863.67	105	63	是	16-20	16-19	75-83	77-85	32	有 鼻腔出血	5.01	19.45	1.94	16.41	15.03
	马里敏	男	67	肺栓塞	鼻空肠营养管置入术	鼻空肠营养管置入术+肠内高营养	863.67	105	63	是	15-18	15-17	72-83	75-84	37	无	6.51	17.91	3.88	17.3	19.05
	叶留星	男	78	急性呼吸衰竭	鼻空肠营养管置入术	鼻空肠营养管置入术+肠内高营养	863.67	105	63	是	18-20	19-21	74-88	72-87	49	无	6.75	15.35	2.26	19.35	19.73
	俞国标	男	78	创伤性脑血肿	鼻空肠营养管置入术	鼻空肠营养管置入术	863.67	105	63	是	18-22	17-21	65-82	66-85	22	无	6.98	16.27	2.7	11.13	20.88
	潘和儿	男	69	脑干梗死	鼻空肠营养管置入术	鼻空肠营养管置入术+肠内高营养	863.67	105	63	是	17-20	17-22	73-89	74-90	31	无	5.17	17.8	4.07	18.2	18.51
	林木清	男	82	脑干出血	鼻空肠营养管置入术	鼻空肠营养管置入术+肠内高营养	863.67	105	63	是	12-16	12-18	50-75	54-76	36	无	6.4	16.38	3.84	17.53	16.72
	吴明金	男	48	多发性大脑挫裂伤	鼻空肠营养管置入术	鼻空肠营养管置入术+肠内高营养	863.67	105	63	是	17-20	15-21	54-78	57-80	32	无	6.63	20.96	1.71	14.82	23.5
	朱林仙	女	72	脑疝	鼻空肠营养管置入术	鼻空肠营养管置入术+肠内高营养	863.67	105	63	是	16-20	17-20	69-71	70-74	33	有 鼻腔出血	5.71	18.19	2.13	23	22.62
	徐黎映	女	83	呼吸心跳骤停	鼻空肠营养管置入术	鼻空肠营养管置入术+肠内高营养	863.67	105	189	是	15-20	17-20	66-97	69-98	39	无	4.91	17.52	1.19	9.62	22.83
	周章兴	男	74	脑疝	鼻空肠营养管置入术	鼻空肠营养管置入术+肠内高营养	863.67	105	63	是	17-23	13-20	87-93	88-95	37	无	5.39	19.6	3.69	16.44	15.87
	付桂荣	女	72	脑出血	鼻空肠营养管置入术	鼻空肠营养管置入术+肠内高营养	863.67	105	63	是	14-20	15-21	79-100	80-99	28	无	5.57	22.48	1.59	18.58	12.87
	朱利飞	男	56	脑出血	鼻空肠营养管置入术	鼻空肠营养管置入术+肠内高营养	863.67	105	189	是	13-18	14-19	61-79	64-82	37	无	6.8	15.81	3.46	9.98	20.22
	谭千群	男	47	连枷胸	鼻空肠营养管置入术	鼻空肠营养管置入术+肠内高营养	863.67	105	63	是	13-17	14-18	78-90	80-93	50	无	4.99	21.21	2.39	17.6	22.53
	叶秀进	男	78	昏迷	鼻空肠营养管置入术	鼻空肠营养管置入术+肠内高营养	863.67	105	189	是	12-16	13-17	77-92	78-98	22	无	5.17	18.49	1.28	10.21	14.85
	周法乾	男	89	肺部感染	鼻空肠营养管置入术	鼻空肠营养管置入术+肠内高营养	863.67	105	63	是	14-19	17-19	73-90	75-92	50	无	5.04	15.66	3.88	10.32	13.59
	钟凤爱	女	59	脑梗死	鼻空肠营养管置入术	鼻空肠营养管置入术+肠内高营养	863.67	105	63	是	14-19	16-20	69-83	70-85	40	有 鼻腔出血	5.96	17.23	2.77	18.91	23.83
	麻飞林	男	56	支气管哮喘	鼻空肠营养管置入术	鼻空肠营养管置入术+肠内高营养	863.67	105	63	是	14-20	13-19	65-97	67-95	24	无	6.82	17	2.88	11.76	15.08
	应美婉	女	71	脑血管意外	鼻空肠营养管置入术	鼻空肠营养管置入术+肠内高营养	863.67	105	63	是	17-19	16-20	90-110	92-108	26	无	5.98	22.37	2.62	7.33	14.71
	王金义	男	71	脑出血	鼻空肠营养管置入术	鼻空肠营养管置入术+肠内高营养	863.67	105	63	是	17-19	16-18	97-112	98-110	29	无	6.06	17.23	1.63	7.17	23.25
	陈文善	男	84	脑出血	鼻空肠营养管置入术	鼻空肠营养管置入术+肠内高营养	863.67	105	63	是	14-18	15-19	68-87	69-89	32	无	5.14	16.43	1.94	24.42	19.99
	王岸昭	男	44	脑出血	鼻空肠营养管置入术	鼻空肠营养管置入术+肠内高营养	863.67	105	63	是	16-20	17-19	69-82	71-89	27	无	5.8	20.4	1.13	17.59	12.68
	田云	女	27	急性呼吸衰竭	鼻空肠营养管置入术	鼻空肠营养管置入术+肠内高营养	863.67	105	63	是	17-20	18-21	73-86	75-88	44	无	7.08	19.45	1.93	7.25	16.75
	陈祖平	男	48	脑出血	鼻空肠营养管置入术	鼻空肠营养管置入术+肠内高营养	863.67	105	189	是	18-20	18-22	76-89	74-90	30	无	6.8	15.54	1.55	24.36	12.54
	张丽蓉	女	32	脑出血	鼻空肠营养管置入术	鼻空肠营养管置入术+肠内高营养	863.67	105	63	是	17-19	17-20	74-87	78-86	32	无	5.79	17.94	2.77	6.35	22.08
	吕小苹	女	63	脑出血	鼻空肠营养管置入术	鼻空肠营养管置入术+肠内高营养	863.67	105	63	是	15-19	15-20	90-98	91-100	34	无	6.88	15.45	2.36	22.4	20.49
	王云弟	女	69	急性心力衰竭	鼻空肠营养管置入术	鼻空肠营养管置入术+肠内高营养	863.67	105	63	是	18-21	15-20	65-82	67-88	18	无	4.71	21.87	1.18	15.17	15.88
	金凤乾	男	66	硬膜下血肿	鼻空肠营养管置入术	鼻空肠营养管置入术+肠内高营养	863.67	105	63	是	19-22	18-20	55-70	56-72	27	无	6.47	19.36	1.54	18.07	16.41
	蒋志亮	男	49	肺恶性肿瘤	鼻空肠营养管置入术	鼻空肠营养管置入术+肠内高营养	863.67	105	63	是	11-15	10-15	62-76	65-77	31	无	5.15	19.49	1.2	21.27	20.59
	诸葛高	男	60	脑出血	鼻空肠营养管置入术	鼻空肠营养管置入术+肠内高营养	863.67	105	126	是	15-17	15-18	49-70	53-72	32	无	6.83	20.83	1.76	24.75	22.55
	李龙	男	44	颅内损伤	鼻空肠营养管置入术	鼻空肠营养管置入术+肠内高营养	863.67	105	63	是	16-21	17-20	55-71	56-73	43	无	5.54	22.27	1.79	6.07	19.72
