# Supplementary material for: Application of visual placement of a nasojejunal indwelling feeding tube in intensive care unit patients receiving mechanical ventilation
Source: Front Med (Lausanne). 2022 Nov 22;9:1022815. doi: 10.3389/fmed.2022.1022815 (PMC9722953; doi:10.3389/fmed.2022.1022815)
Supplement: Supplementary file 1 [file Data_Sheet_1.ZIP › supporting materials/σåàΘò£Σ╕ïΦéáτ«íτ╜«σàÑ.xls]

## Sheet: Sheet1
	NAME	SEX	AGE	并发症	DIAGNOSIS_DESC	OPERATION_DESC	OPERATION_ALIAS	材料费用	操作费用	检查费	是否首次置管成功	操作前呼吸次数(次/分)	操作后呼吸次数(次/分)	操作前心率次数(次/分)	操作后心率次数(次/分)	置管时间	GCS	APACHE	AB (g/dL)	PAB (mg/dL)	BMI
	周必仁	男	57	无	腰椎骨折	鼻空肠营养管置入术	鼻空肠营养管置入术+肠内高营养	860	340	63	是	18-20	19-20	56-60	56-63	8	5.49	21.76	3.36	12.45	16.05
	雷素云	女	70	无	重症肺炎	鼻空肠营养管置入术	鼻空肠营养管置入术+肠内高营养	860	340	63	是	17-23	20-22	57-70	60-72	9	5	15.93	2.93	14.97	18.53
	黄会仙	女	53	无	丘脑出血(破入脑室)	鼻空肠营养管置入术	鼻空肠营养管置入+肠内高营养	860	340	63	是	18-24	19-22	71-82	73-84	7	5.95	21.4	2.02	7.36	13.69
	徐静剑	男	29	无	丘脑出血	鼻空肠营养管置入术	鼻空肠营养管置入术+肠内高营养	860	340	63	是	13-20	15-18	79-93	77-92	10	6.34	22.8	1.85	8.7	19.6
	吴世儿	男	69	无	小肠损伤	鼻空肠营养管置入术	鼻空肠营养管置入术+肠内高营养	860	340	63	是	18-20	18-21	74-85	74-87	17	5.4	20.39	3.16	10.8	17.07
	陈儒	男	24	无	脑内出血	鼻空肠营养管置入术	鼻空肠营养管置入术+肠内高营养	860	340	63	是	14-19	15-18	77-89	76-87	12	6.41	18.57	1.25	13.92	22.57
	毛焱淼	男	73	无	脑梗死	鼻空肠营养管置入术	鼻空肠营养管置入术+肠内高营养	860	340	63	是	18-22	20-22	70-92	72-92	11	4.92	21.86	1.6	12.09	20.15
	肖金信	男	59	无	小脑出血	鼻空肠营养管置入术	鼻空肠营养管置入术+肠内高营养	860	340	63	是	9-15	10-15	74-88	73-88	9	5.28	16.58	1.15	17.4	21.32
	高金明	男	59	无	应激性心肌病[心尖球形综合征]	鼻空肠营养管置入术	鼻空肠营养管置入术	860	340	63	是	14-19	16-19	65-82	64-81	6	4.94	16.76	3.64	5.33	18.08
	于宝振	男	58	无	多发性大脑内出血	鼻空肠营养管置入术	鼻空肠营养管置入术+肠内高营养	860	340	63	是	18-20	17-21	73-89	71-91	14	6.23	20.89	2.1	5.55	14.72
	纪国洲	男	77	无	基底节出血(右侧)	鼻空肠营养管置入术	鼻空肠营养管置入术+肠内高营养	860	340	63	是	18-24	17-22	50-75	53-75	10	6.25	16.5	1.54	12.78	16.15
	钟新庆	男	63	无	颈部脊髓损伤	鼻空肠营养管置入术	鼻空肠营养管置入术+肠内高营养	860	340	63	是	14-19	15-19	54-78	57-81	9	6.29	16.78	4.09	14.56	16.53
	蒋建亮	男	63	无	急性硬膜下出血(额叶)	鼻空肠营养管置入术	鼻空肠营养管置入术+肠内高营养	860	340	63	是	9-15	10-14	69-71	72-73	7	5.51	17.89	2.91	21.81	23.86
	陈文兵	男	57	无	急性呼吸衰竭	鼻空肠营养管置入术	鼻空肠营养管置入术+肠内高营养	860	340	63	是	18-20	18-22	66-97	65-97	8	6.58	16.72	4.07	5.17	23.25
	程根翠	女	69	无	丘脑出血(右侧丘脑出血破入脑室)	鼻空肠营养管置入术	鼻空肠营养管置入术+肠内高营养	860	340	63	是	17-23	19-23	87-93	84-90	18	4.81	20.41	3.18	18.88	22.49
	王进花	女	84	无	脑梗死	鼻空肠营养管置入术	鼻空肠营养管置入术+肠内高营养	860	340	63	是	15-18	16-20	75-86	72-84	20	4.88	19.69	2.09	8.87	22.88
	冯丽聪	女	60	无	脓毒血症	鼻空肠营养管置入术	鼻空肠营养管置入术	860	340	63	是	18-22	17-23	61-73	64-70	14	4.92	19.04	2.4	14.66	20.66
	李仙新	男	91	无	胃潴留	鼻空肠营养管置入术	鼻空肠营养管置入术+肠内高营养	860	340	63	是	12-15	15-22	57-70	55-72	17	5.73	20.28	3.22	16.8	21.27
	赵陈兴	男	62	无	下肢创伤性切断(左大腿以下离断伤)	鼻空肠营养管置入术	鼻空肠营养管置入术+肠内高营养	860	340	63	是	15-20	13-17	55-72	55-72	12	6.35	17.04	2.81	24.1	12.24
	金晓龙	男	58	无	肾功能不全	鼻空肠营养管置入术	鼻空肠营养管置入术	860	340	63	是	12-15	15-20	79-97	79-94	11	6.77	21.75	1.79	17.79	22.09
	余海贤	男	73	无	急性重症胰腺炎	鼻空肠营养管置入术	鼻空肠营养管置入术+肠内高营养	860	340	63	是	18-20	17-21	82-99	85-96	17	4.94	19.63	3.16	9.02	20.53
	章雪芬	女	52	无	脑梗死	鼻空肠营养管置入术	鼻空肠营养管置入术+肠内高营养	860	340	63	是	15-20	18-22	83-90	83-88	8	6.55	18.35	2.9	12.2	18.81
	陈初初	男	74	无	左肺恶性肿瘤(浸润性腺癌,PT1bN0M0)	鼻空肠营养管置入术	鼻空肠营养管置入术+肠内高营养	860	340	63	否，幽门口狭窄，胃瘫	14-19	17-23	77-85	78-88	7	4.71	18.84	2.91	11.25	12.87
	廖达芳	男	67	无	重症肺炎	鼻空肠营养管置入术	鼻空肠营养管置入术+肠内高营养	860	340	63	是	9-15	11-19	80-101	77-102	9	6.6	18.03	0.9	11.41	12.24
	华元康	男	76	无	慢性阻塞性肺病伴有急性加重	鼻空肠营养管置入术	鼻空肠营养管置入术+肠内高营养	860	340	63	是	13-20	14-21	79-84	78-81	12	5.95	22.56	2.75	18.12	22.49
	雷伟娇	女	62	无	脑干出血	鼻空肠营养管置入术	鼻空肠营养管置入术+肠内高营养	860	340	63	是	12-15	12-17	72-89	71-88	10	5.38	20.86	3.07	21.87	16.34
	陈花香	女	51	无	小脑出血(术后)	鼻空肠营养管置入术	鼻空肠营养管置入术+肠内高营养	860	340	63	是	14-19	19-23	70-95	67-92	7	6.21	17.99	2.83	15.96	17.69
	徐根英	女	47	无	脑内出血	鼻空肠营养管置入术	鼻空肠营养管置入术	860	340	63	是	18-22	17-20	73-86	74-84	9	6.91	19.04	1.14	14.39	17.39
	李柳凤	女	76	无	丘脑出血(右侧、破入侧脑室)	鼻空肠营养管置入术	鼻空肠营养管置入术+肠内高营养	860	340	63	是	15-20	16-20	74-88	76-90	13	4.91	17.58	3	6.94	12.1
	张志国	男	56	无	创伤性切断(左下肢)	鼻空肠营养管置入术	鼻空肠营养管置入术+肠内高营养	860	340	63	是	17-23	20-22	69-91	70-91	15	5.72	19.67	1.46	6.56	16.9
	季松林	男	64	无	小脑出血	鼻空肠营养管置入术	鼻空肠营养管置入术+肠内高营养	860	340	63	是	18-22	16-20	67-84	70-81	9	6.83	19.69	2.22	9.29	14.35
	刘娇翠	女	72	无	脑梗死	鼻空肠营养管置入术	鼻空肠营养管置入术+肠内高营养	860	340	63	是	14-22	17-23	75-83	77-85	17	6.63	20.88	1.68	17.21	22.73
	叶伯松	男	84	无	脓毒血症	鼻空肠营养管置入术	鼻空肠营养管置入术	860	340	63	是	15-18	14-19	72-83	69-84	12	6.72	22.26	3.15	12.9	19.17
	叶凤英	女	64	无	丘脑出血	鼻空肠营养管置入术	鼻空肠营养管置入术	860	340	63	是	18-24	19-22	74-88	76-85	14	4.82	20.86	4.14	10.76	17.72
	王灯和	男	73	无	丘脑出血	鼻空肠营养管置入术	鼻空肠营养管置入术+肠内高营养	860	340	63	是	14-22	13-20	65-82	65-85	17	4.78	20.28	1.21	10.39	17.52
	麻昌友	男	71	无	丘脑出血	鼻空肠营养管置入术	鼻空肠营养管置入术+肠内高营养	860	340	63	是	17-23	17-21	73-89	76-90	16	6.61	21.8	2.9	13.7	19.51
	留翠娥	女	86	无	吸入性肺炎	鼻空肠营养管置入术	鼻空肠营养管置入术+肠内高营养	860	340	63	是	9-15	12-17	50-75	52-73	9	5.75	17.81	3.24	14.94	14.83
	孙知时	男	89	无	颅内动脉瘤破裂伴蛛网膜下腔出血	鼻空肠营养管置入术	鼻空肠营养管置入术	860	340	63	是	17-23	15-22	54-78	56-77	7	6.33	20.74	3.65	9.24	17.28
	俞陈德	男	80	无	闭合性颅脑损伤特重型	鼻空肠营养管置入术	鼻空肠营养管置入术+肠内营养管	860	340	63	否，脑疝低血压，严重胃瘫	18-20	17-20	69-71	69-73	8	5.21	16.3	3.8	7.86	15.96
	魏纪春	男	61	无	基底节出血(右侧)	鼻空肠营养管置入术	鼻空肠营养管置入术+肠内高营养	860	340	63	是	15-20	19-22	66-97	69-98	6	6.85	18.73	1.45	19.54	15.34
	王力平	男	74	无	基底节出血	鼻空肠营养管置入术	鼻空肠营养管置入术+肠内高营养	860	340	63	是	17-23	13-20	87-93	89-96	10	6.51	22.82	1.32	20.4	12.91
	金夏莲	女	81	无	脑内出血	鼻空肠营养管置入术	鼻空肠营养管置入术+肠内高营养	860	340	63	是	14-22	18-22	79-100	76-101	13	6.37	17.07	1.88	11.68	16.37
	叶良琴	女	78	无	丘脑出血	鼻空肠营养管置入术	鼻空肠营养管置入术	860	340	63	是	15-20	14-21	61-79	64-79	9	6.73	17.04	2.89	5.64	23.28
	陈岩坤	男	77	无	创伤性脑疝	鼻空肠营养管置入术	经鼻空肠营养管置入术	860	340	63	是	13-20	18-20	78-90	77-89	5	5.93	20.99	2.95	12.74	19.18
	李玉英	女	51	无	鹦鹉热衣原体感染	鼻空肠营养管置入术	经鼻空肠营养管置入术	860	340	63	是	12-15	13-22	77-92	75-95	7	4.79	17.52	3.98	16.09	21.36
	吴炯聪	男	47	无	高血压脑出血(左基底节区脑出血破入脑室)	鼻空肠营养管置入术	鼻空肠营养管置入术+肠内高营养	860	340	63	是	14-22	17-20	73-90	73-91	6	4.84	15.59	3.61	7.54	20.06
	王志生	男	71	无	脓毒性休克	鼻空肠营养管置入术	鼻空肠营养管置入术+肠内高营养	860	340	63	是	14-19	14-21	69-83	72-82	15	5.68	19.77	2.97	7.36	23.04
	施永龙	男	56	无	脓毒血症	鼻空肠营养管置入术	鼻空肠营养管置入术+肠内高营养	860	340	63	是	14-20	13-22	65-97	67-100	19	5.29	22.07	1.69	9.96	17.26
	吴永长	男	72	无	脑梗死	鼻空肠营养管置入术	鼻空肠营养管置入术	860	340	63	是	17-20	15-20	90-110	89-113	8	5.18	19.53	2.93	17.29	18.34
	陈立远	男	62	鼻腔出血	食管恶性肿瘤个人史	鼻空肠营养管置入术	鼻空肠营养管置入术	860	340	63	是	15-19	14-21	97-121	98-123	11	6.52	18.36	1.28	20.45	21.46
	叶久满	男	66	无	下消化道出血	鼻空肠营养管置入术	鼻空肠营养管置入术+肠内高营养	860	340	63	是	14-19	15-19	68-87	65-85	16	7.2	16.13	3.8	23.84	16.95
	曾善庆	男	72	无	脑内出血	鼻空肠营养管置入术	鼻空肠营养管置入术+肠内高营养	860	340	63	是	17-21	17-20	69-82	72-79	7	5.31	18.99	3.41	17.21	23.87
	刘振华	男	79	无	创伤性蛛网膜下出血	鼻空肠营养管置入术	鼻空肠营养管置入术+肠内高营养	860	340	63	是	18-21	14-21	73-86	76-87	9	5.48	18.83	3.48	9.15	12.64
	叶进余	男	67	无	重症肺炎	鼻空肠营养管置入术	鼻空肠营养管置入术+肠内高营养	860	340	63	是	14-20	13-22	76-89	74-91	5	6.1	21.36	1.07	17.64	21.24
	陈松根	男	77	无	脑出血	鼻空肠营养管置入术	鼻空肠营养管置入术+肠内高营养	860	340	63	是	17-21	17-23	74-87	71-84	8	6.92	17.52	1.41	14.19	13.46
	田旭信	男	58	无	脑出血	鼻空肠营养管置入术	鼻空肠营养管置入术+肠内高营养	860	340	63	是	15-19	20-22	90-98	87-101	9	6.82	20.13	1.32	5.67	12.75
	吴人地	男	75	无	脑出血	鼻空肠营养管置入术	鼻空肠营养管置入术+肠内高营养	860	340	63	是	18-21	15-22	65-82	67-82	13	6.16	17.13	2.19	5.28	23.28
	陈长林	男	53	无	脑室出血	鼻空肠营养管置入术	鼻空肠营养管置入术+肠内高营养	860	340	63	是	14-22	17-20	55-70	56-68	12	4.77	21.2	3.36	21.33	12.71
	于振宝	男	58	无	高血压病，脑出血	鼻空肠营养管置入术	鼻空肠营养管置入术+肠内高营养	860	340	63	是	9-12	10-16	62-76	61-77	16	5.31	21.46	2.78	12.27	19.95
	胡雪梅	男	84	无	脑出血	鼻空肠营养管置入术	鼻空肠营养管置入术+肠内高营养	860	340	63	是	10-17	11-19	49-70	50-68	15	6.23	20.83	1.85	13.86	18.78
								0									6.81	22.33	1.27	22.05	16.73
